# Supplementary material for: Bio-Inspired Magnetically Controlled Reversibly Actuating Multimaterial Fibers
Source: Polymers (Basel). 2023 May 8;15(9):2233. doi: 10.3390/polym15092233 (PMC10181395; doi:10.3390/polym15092233)
Supplement: Supplementary file 1 [file polymers-15-02233-s001.zip]

Archive with 2 entries (2 files):
- 230227_Supporting Information.pdf
- Video S1.mp4
